# Supplementary material for: Effect of 4-Week Consumption of “Navelina” Oranges on Serum Lipid Profile in Patients with MASLD: Evidence from a Randomized Clinical Trial
Source: Nutrients. 2026 Apr 16;18(8):1254. doi: 10.3390/nu18081254 (PMC13118749; doi:10.3390/nu18081254)
Supplement: Supplementary file 1 [file nutrients-18-01254-s001.zip]

Archive with 1 entries (1 files):
- nutrients-4199380-supplementary.pdf
